# Supplementary material for: Description of two new species of Rissoella Gray, 1847 (Mollusca, Gastropoda, Heterobranchia) from Venezuela, with a key to the Caribbean species known for the genus
Source: Zookeys. 2011 Jul 5;(115):1–18. doi: 10.3897/zookeys.115.1163 (PMC3187662; doi:10.3897/zookeys.115.1163)
Supplement: XML Treatment for Rissoella [file zookeys.115.1163-treatment1.xml]

<!DOCTYPE tp:taxon-treatment
  PUBLIC "-//TaxonX//DTD Taxonomic Treatment Publishing DTD v0 20100105//EN" "tax-treatment-NSO.dtd">
<tp:taxon-treatment xmlns:tp="http://www.plazi.org/taxpub"><tp:treatment-meta><mixed-citation publication-type="journal"><person-group><name><surname>Caballer</surname><given-names>Manuel</given-names></name><name><surname>Ortea</surname><given-names>Jesus</given-names></name><name><surname>Narciso</surname><given-names>Samuel</given-names></name></person-group><article-title>Description of two new species of <italic>Rissoella</italic> Gray, 1847 (Mollusca, Gastropoda, Heterobranchia) from Venezuela, with a key to the Caribbean species  known for the genus</article-title><source>Zookeys</source><day>5</day><month>7</month><year>2011</year><volume>2011</volume><issue>115</issue><fpage>1</fpage><lpage>18</lpage><pub-id pub-id-type="doi">10.3897/zookeys.115.1163</pub-id></mixed-citation></tp:treatment-meta><tp:nomenclature><label>Genus</label><tp:taxon-name>
                            <tp:taxon-name-part taxon-name-part-type="genus">Rissoella</tp:taxon-name-part>
                        </tp:taxon-name><tp:taxon-authority>Gray, 1847</tp:taxon-authority></tp:nomenclature><tp:treatment-sec sec-type="Type species"><title>Type species:</title><p><italic>Rissoa? glaber</italic> Alder (= <italic>Rissoella glaber</italic> (err. pro <italic>glabra</italic>) J. E. Gray, 1847; = <italic>Rissoa? diaphana</italic> Alder, 1848; = <italic><tp:taxon-name>Rissoa albella</tp:taxon-name></italic> Alder, 1844), by monotypy.</p></tp:treatment-sec></tp:taxon-treatment>
