# Supplementary material for: Description of two new species of Rissoella Gray, 1847 (Mollusca, Gastropoda, Heterobranchia) from Venezuela, with a key to the Caribbean species known for the genus
Source: Zookeys. 2011 Jul 5;(115):1–18. doi: 10.3897/zookeys.115.1163 (PMC3187662; doi:10.3897/zookeys.115.1163)
Supplement: XML Treatment for Rissoella morrocoyensis [file zookeys.115.1163-treatment2.xml]

<!DOCTYPE tp:taxon-treatment
  PUBLIC "-//TaxonX//DTD Taxonomic Treatment Publishing DTD v0 20100105//EN" "tax-treatment-NSO.dtd">
<tp:taxon-treatment xmlns:tp="http://www.plazi.org/taxpub"><tp:treatment-meta><mixed-citation publication-type="journal"><person-group><name><surname>Caballer</surname><given-names>Manuel</given-names></name><name><surname>Ortea</surname><given-names>Jesus</given-names></name><name><surname>Narciso</surname><given-names>Samuel</given-names></name></person-group><article-title>Description of two new species of <italic>Rissoella</italic> Gray, 1847 (Mollusca, Gastropoda, Heterobranchia) from Venezuela, with a key to the Caribbean species  known for the genus</article-title><source>Zookeys</source><day>5</day><month>7</month><year>2011</year><volume>2011</volume><issue>115</issue><fpage>1</fpage><lpage>18</lpage><pub-id pub-id-type="doi">10.3897/zookeys.115.1163</pub-id></mixed-citation></tp:treatment-meta><tp:nomenclature><tp:taxon-name>
                            <tp:taxon-name-part taxon-name-part-type="genus">Rissoella</tp:taxon-name-part>
                            <tp:taxon-name-part taxon-name-part-type="species">morrocoyensis</tp:taxon-name-part>
                            <object-id xmlns:xlink="http://www.w3.org/1999/xlink" xlink:type="simple">urn:lsid:zoobank.org:act:76349EA2-0BD1-49BE-B299-975357F50CA9</object-id>
                        		<object-id xmlns:xlink="http://www.w3.org/1999/xlink" xlink:type="simple">http://species-id.net/wiki/Rissoella_morrocoyensis</object-id>
                        </tp:taxon-name><tp:taxon-status xmlns:xlink="http://www.w3.org/1999/xlink" xlink:type="simple">sp. n.</tp:taxon-status><xref ref-type="fig" rid="F1">Figs 1–5</xref><xref ref-type="fig" rid="F2">9–10</xref><xref ref-type="fig" rid="F3">13–17</xref><xref ref-type="table" rid="T1">Tabs 1</xref><xref ref-type="table" rid="T2">2</xref><xref ref-type="table" rid="T4">4</xref></tp:nomenclature><tp:treatment-sec sec-type="Description"><title>Description.</title><p>Shell very small (Tab. 2), smooth, translucent and fragile (<xref ref-type="fig" rid="F3">Fig. 13</xref>); protoconch about half a whorl after the nucleus (<xref ref-type="fig" rid="F3">Fig. 14</xref>); teleoconch of two and a half whorls to two and three quarters, convex profile, well marked suture; aperture semicircular, columella almost straight; umbilicus small, very narrow and deep, partially closed by the expansion of the columellar edge, with a preumbilical cord (<xref ref-type="fig" rid="F2">Figs 9–10</xref>, <xref ref-type="fig" rid="F3">15</xref>), average height of the last whorl, 85% of shell length; average height of the aperture, 60% of shell length (Tab. 2); shell length/width ratio = 1.32; spiral angle = 60°; umbilical angle = 21°–28°.</p><table-wrap id="T1" position="float" orientation="portrait"><label>Table 1.</label><caption><p>Valid species of the genus <italic><tp:taxon-name>Rissoella</tp:taxon-name></italic> Gray, 1847 in the Caribbean.</p></caption><table><tbody><tr><td rowspan="1" colspan="1">Species</td><td rowspan="1" colspan="1">Type locality</td></tr><tr><td rowspan="1" colspan="1"><italic><tp:taxon-name>Rissoella caribaea</tp:taxon-name></italic> Rehder, 1943</td><td rowspan="1" colspan="1">USA</td></tr><tr><td rowspan="1" colspan="1"><italic><tp:taxon-name>Rissoella galba</tp:taxon-name></italic> Robertson, 1961</td><td rowspan="1" colspan="1">Bahamas</td></tr><tr><td rowspan="1" colspan="1"><italic><tp:taxon-name>Rissoella gandocaensis</tp:taxon-name></italic> Ortea &amp; Espinosa, 2001</td><td rowspan="1" colspan="1">Costa Rica</td></tr><tr><td rowspan="1" colspan="1"><italic><tp:taxon-name>Rissoella ameliae</tp:taxon-name></italic> Ortea &amp; Espinosa, 2004</td><td rowspan="1" colspan="1">Cuba</td></tr><tr><td rowspan="1" colspan="1"><italic><tp:taxon-name>Rissoella belkisae</tp:taxon-name></italic> Ortea &amp; Espinosa, 2004</td><td rowspan="1" colspan="1">Cuba</td></tr><tr><td rowspan="1" colspan="1"><italic><tp:taxon-name>Rissoella dianae</tp:taxon-name></italic> Ortea &amp; Espinosa, 2004</td><td rowspan="1" colspan="1">Cuba</td></tr><tr><td rowspan="1" colspan="1"><italic><tp:taxon-name>Rissoella zaidae</tp:taxon-name></italic> Ortea &amp; Espinosa, 2004</td><td rowspan="1" colspan="1">Cuba</td></tr><tr><td rowspan="1" colspan="1"><italic><tp:taxon-name>Rissoella florae</tp:taxon-name></italic> Ortea &amp; Espinosa, 2004</td><td rowspan="1" colspan="1">Cuba</td></tr><tr><td rowspan="1" colspan="1"><italic><tp:taxon-name>Rissoella elsae</tp:taxon-name></italic> Ortea &amp; Espinosa, 2004</td><td rowspan="1" colspan="1">Cuba</td></tr><tr><td rowspan="1" colspan="1"><italic><tp:taxon-name>Rissoella taniae</tp:taxon-name></italic> Ortea &amp; Espinosa, 2004</td><td rowspan="1" colspan="1">Cuba</td></tr><tr><td rowspan="1" colspan="1"><italic><tp:taxon-name>Rissoella aliciae</tp:taxon-name></italic> Espinosa &amp; Ortea, 2009</td><td rowspan="1" colspan="1">Cuba</td></tr><tr><td rowspan="1" colspan="1"><italic><tp:taxon-name>Rissoella morrocoyensis</tp:taxon-name></italic> sp. n.</td><td rowspan="1" colspan="1">Venezuela</td></tr><tr><td rowspan="1" colspan="1"><italic><tp:taxon-name>Rissoella venezolanicola</tp:taxon-name></italic> sp. n.</td><td rowspan="1" colspan="1">Venezuela</td></tr></tbody></table></table-wrap><p>Operculum semicircular, translucent amber, rather opaque in the center, 453 µm long by 255 µm wide in a shell of 0.92 mm length; inner side with a triangular projection with spearhead-shaped apex.</p><p>Head dark brown to black; black eyes set in a circular area of translucent white colour; oral lobes wider and shorter than the cephalic tentacles; both translucent, dark brown or <!--PageBreak-->black, completely or just at the base (<xref ref-type="fig" rid="F1">Figs 1–2</xref>); foot slightly bilobed, with a white hyaline sole; dorsal part of the foot, white or with an irregular dark drawing (<xref ref-type="fig" rid="F1">Fig. 3</xref>); flanks of the animal the same colour as the head (<xref ref-type="fig" rid="F1">Fig. 4</xref>); mantle white, with several black blotches around the hypobranchial gland; hypobranchial gland translucent white, with white spots,  irregular black blotches and a pale yellow band marking its boomerang-shaped contour with no transversal bands (<xref ref-type="fig" rid="F1">Fig. 5</xref>); visceral mass in the first whorls, dark brown to black.</p><p>Odontophoral cartilages rectangular, with polygonal uncini of 10–16 µm long, regularly imbricated (<xref ref-type="fig" rid="F3">Fig. 16</xref>); radular formula of a specimen 1.02 mm shell length,<!--PageBreak--> 15 × 1.1.R.1.1; rachidian tooth wide, with bilobed apex forming two smooth cusps (<xref ref-type="fig" rid="F3">Fig. 17</xref>), slightly shorter than marginal tooth; lateral tooth thorn-shaped, 34.2 µm long, with the apex hooked and smooth, imbricated with the opposite tooth above the rachidian; marginal tooth triangular, 26.1 µm long, with sharp apex.</p><fig id="F1" position="float" orientation="portrait"><label>Figures 1–8.</label><caption><p><italic><tp:taxon-name>Rissoella morrocoyensis</tp:taxon-name></italic> sp. n. <bold>1–5</bold>: on a leaf of <italic><tp:taxon-name>Thalassia testudinum</tp:taxon-name></italic> (<bold>1–2</bold>), ventral view (<bold>3</bold>), lateral view (<bold>4</bold>), dorsal view (<bold>5</bold>). <italic><tp:taxon-name>Rissoella venezolanicola</tp:taxon-name></italic> sp. n. <bold>6–8</bold>: lateral view (<bold>6</bold>), ventral view (<bold>7</bold>), dorsal view (<bold>8</bold>).</p></caption><graphic xmlns:xlink="http://www.w3.org/1999/xlink" xlink:href="ZooKeys-115-001-g001.jpg" position="float" orientation="portrait" xlink:type="simple"/></fig><fig id="F2" position="float" orientation="portrait"><label>Figures 9–12.</label><caption><p><italic><tp:taxon-name>Rissoella morrocoyensis</tp:taxon-name></italic> sp. n. <bold>9–10</bold>: view of the aperture and the umbilicus (<bold>9</bold>) detail of the umbilicus (<bold>10</bold>). <italic><tp:taxon-name>Rissoella venezolanicola</tp:taxon-name></italic> sp. n. <bold>11–12</bold>: view of the aperture and the umbilicus (<bold>11</bold>), detail of the umbilicus <bold>12</bold>.</p></caption><graphic xmlns:xlink="http://www.w3.org/1999/xlink" xlink:href="ZooKeys-115-001-g002.jpg" position="float" orientation="portrait" xlink:type="simple"/></fig><fig id="F3" position="float" orientation="portrait"><label>Figures 13–17.</label><caption><p><italic><tp:taxon-name>Rissoella morrocoyensis</tp:taxon-name></italic> sp. n.: shell (<bold>13</bold>), protoconch (<bold>14</bold>), detail of the umbilicus (<bold>15</bold>), odontophoral cartilages (<bold>16</bold>), radular teeth (<bold>17</bold>).</p></caption><graphic xmlns:xlink="http://www.w3.org/1999/xlink" xlink:href="ZooKeys-115-001-g003.jpg" position="float" orientation="portrait" xlink:type="simple"/></fig></tp:treatment-sec><tp:treatment-sec sec-type="Types"><title>Types.</title><p>Holotype, 1.06 mm × 0.82 mm, collected alive (June 10, 2010), preserved dry and deposited in SOM-IVIC (IVICCMT005). Paratypes 1–2, 1.25 mm × 0.86 <!--PageBreak-->mm and 1 mm × 0.69 mm, preserved in etanol 96%, SOM-IVIC (IVICCMT006). Paratypes 3–4, 1.16 mm × 0.80 mm and 1.06 mm × 0.82 mm, preserved dry, SOM-IVIC (IVICCMT007). Paratypes 5–7, 0.90 mm × 0.68 mm; 0.86 mm × 0.78 mm and 1.10 mm × 0.80 mm, preserved dry, FUDENA (CFPM0001).<!--PageBreak--></p></tp:treatment-sec><tp:treatment-sec sec-type="Further material"><title>Further material.</title><p>1.02 mm × 0.86 mm, collected (March 24, 2010) in Boca Grande, PNM (<named-content xmlns:xlink="http://www.w3.org/1999/xlink" content-type="dwc:verbatimCoordinates" xlink:type="simple">10°51'01.71"N, 68°14'16.48"W</named-content>), used to obtain the radula, therefore the specimen was destroyed.</p></tp:treatment-sec><tp:treatment-sec sec-type="Type locality"><title>Type locality.</title><p>Boca Grande, National Park Morrocoy, Venezuela (<named-content xmlns:xlink="http://www.w3.org/1999/xlink" content-type="dwc:verbatimCoordinates" xlink:type="simple">10°51'28.85"N, 68°13'17.04"W</named-content>), at the base of the leaves of <italic><tp:taxon-name>Thalassia testudinum</tp:taxon-name></italic>, 1 m depth.</p></tp:treatment-sec><tp:treatment-sec sec-type="Etymology"><title>Etymology.</title><p><italic>morrocoyensis</italic>, latinization of <italic>morrocoy</italic>, place name of National Park Morrocoy, Venezuela, where the type locality is located.</p></tp:treatment-sec><tp:treatment-sec sec-type="Remarks"><title>Remarks.</title><p>According to the classification given by <xref ref-type="bibr" rid="B12">Ortea and Espinosa (2004)</xref>, <italic><tp:taxon-name>Rissoella morrocoyensis</tp:taxon-name></italic> sp. n. would cluster within the Caribbean species group with a preumbilical cord, which include: <italic><tp:taxon-name>Rissoella zaidae</tp:taxon-name></italic> Ortea &amp; Espinosa, 2004 (<xref ref-type="fig" rid="F5">Fig. 27</xref>), <italic><tp:taxon-name>Rissoella florae</tp:taxon-name></italic> Ortea &amp; Espinosa, 2004 (<xref ref-type="fig" rid="F5">Fig. 28</xref>), <italic><tp:taxon-name>Rissoella elsae</tp:taxon-name></italic> Ortea &amp; Espinosa, 2004 (<xref ref-type="fig" rid="F5">Fig. 29</xref>) and <italic><tp:taxon-name>Rissoella taniae</tp:taxon-name></italic> Ortea &amp; Espinosa, 2004 (<xref ref-type="fig" rid="F5">Fig. 30</xref>). <italic><tp:taxon-name>Rissoella morrocoyensis</tp:taxon-name></italic> sp. n. has a preumbilical cord thicker than these four species, all of which have their type locality on the shores of Cuba. Additionally, the body colouration of <italic><tp:taxon-name>Rissoella florae</tp:taxon-name></italic>, <italic><tp:taxon-name>Rissoella elsae</tp:taxon-name></italic> and <italic><tp:taxon-name>Rissoella taniae</tp:taxon-name></italic> is very different as well as the shape and proportions of their shells, which are larger.</p><p>The shell of <italic><tp:taxon-name>Rissoella zaidae</tp:taxon-name></italic> is similar in size to that of <italic><tp:taxon-name>Rissoella morrocoyensis</tp:taxon-name></italic> sp. n., but the animal has a different colour and the oral palps equal the cephalic tentacles, while in <italic><tp:taxon-name>Rissoella morrocoyensis</tp:taxon-name></italic> sp. n., they are shorter. Additionally, <italic><tp:taxon-name>Rissoella zaidae</tp:taxon-name></italic> has transverse yellow bands in the hypobranchial gland.</p><p><italic><tp:taxon-name>Rissoella contrerasi</tp:taxon-name></italic> Rolán &amp; Hernandez, 2004, from Africa, has the design on the hypobranchial gland similar to <italic><tp:taxon-name>Rissoella morrocoyensis</tp:taxon-name></italic> sp. n., but it distinguishes by the curved inner edge of the columella, by the oral lobes being longer than the cephalic tentacles, <!--PageBreak-->and by it’s different body colour (black), which is displayed even on the sole of the foot and on the hypobranchial gland. In addition, the whorls of the shell and the aperture are different and it has a wider umbilicus.</p><table-wrap id="T2" position="float" orientation="portrait"><label>Table 2.</label><caption><p><italic><tp:taxon-name>Rissoella morrocoyensis</tp:taxon-name></italic> sp. n. Measurements of specimens. (%) means percentage compared to the total length of the shell.</p></caption><table><tbody><tr><th rowspan="1" colspan="1"/><th rowspan="1" colspan="1">Protoconch (whorls)</th><th rowspan="1" colspan="1">Last whorl(mm)</th><th rowspan="1" colspan="1">Aperture(mm)</th><th rowspan="1" colspan="1">Length /width</th></tr><tr><td rowspan="1" colspan="1">Holotype</td><td rowspan="1" colspan="1"/><td rowspan="1" colspan="1"/><td rowspan="1" colspan="1"/><td rowspan="1" colspan="1"/></tr><tr><td rowspan="1" colspan="1">1.06 × 0.82 mm</td><td rowspan="1" colspan="1">1.5</td><td rowspan="1" colspan="1">0.92 (87%)</td><td rowspan="1" colspan="1">0.64 (60%)</td><td rowspan="1" colspan="1">1.29</td></tr><tr><td rowspan="1" colspan="1">Paratypes</td><td rowspan="1" colspan="1"/><td rowspan="1" colspan="1"/><td rowspan="1" colspan="1"/><td rowspan="1" colspan="1"/></tr><tr><td rowspan="1" colspan="1">1–1.25 × 0.86 mm</td><td rowspan="1" colspan="1">—</td><td rowspan="1" colspan="1">—</td><td rowspan="1" colspan="1">—</td><td rowspan="1" colspan="1">1.45</td></tr><tr><td rowspan="1" colspan="1">2–1 × 0.69 mm</td><td rowspan="1" colspan="1">—</td><td rowspan="1" colspan="1">—</td><td rowspan="1" colspan="1">—</td><td rowspan="1" colspan="1">1.44</td></tr><tr><td rowspan="1" colspan="1">3–1.16 × 0.80 mm</td><td rowspan="1" colspan="1">1.25</td><td rowspan="1" colspan="1">0.92 (79%)</td><td rowspan="1" colspan="1">0.70 (60%)</td><td rowspan="1" colspan="1">1.45</td></tr><tr><td rowspan="1" colspan="1">4–1.06 × 0.82 mm</td><td rowspan="1" colspan="1">1.15</td><td rowspan="1" colspan="1">0.90 (85%)</td><td rowspan="1" colspan="1">0.64 (60%)</td><td rowspan="1" colspan="1">1.29</td></tr><tr><td rowspan="1" colspan="1">5–0.90 × 0.68 mm</td><td rowspan="1" colspan="1">1</td><td rowspan="1" colspan="1">0.80 (89%)</td><td rowspan="1" colspan="1">0.54 (60%)</td><td rowspan="1" colspan="1">1.32</td></tr><tr><td rowspan="1" colspan="1">6–0.86 × 0.78 mm</td><td rowspan="1" colspan="1">1.5</td><td rowspan="1" colspan="1">0.76 (88%)</td><td rowspan="1" colspan="1">0.58 (67%)</td><td rowspan="1" colspan="1">1.10</td></tr><tr><td rowspan="1" colspan="1">7–1.10 × 0.80 mm</td><td rowspan="1" colspan="1">1.25</td><td rowspan="1" colspan="1">0.92 (84%)</td><td rowspan="1" colspan="1">0.66 (60%)</td><td rowspan="1" colspan="1">1.37</td></tr><tr><td rowspan="1" colspan="1">Further material</td><td rowspan="1" colspan="1"/><td rowspan="1" colspan="1"/><td rowspan="1" colspan="1"/><td rowspan="1" colspan="1"/></tr><tr><td rowspan="1" colspan="1">1.02 × 0.86 mm</td><td rowspan="1" colspan="1">1</td><td rowspan="1" colspan="1">0.85 (83%)</td><td rowspan="1" colspan="1">0.57 (56%)</td><td rowspan="1" colspan="1">1.18</td></tr><tr><td rowspan="1" colspan="1">0.92 × 0.70 mm</td><td rowspan="1" colspan="1">—</td><td rowspan="1" colspan="1">—</td><td rowspan="1" colspan="1">0.46</td><td rowspan="1" colspan="1">1.31</td></tr><tr><td rowspan="1" colspan="1">Average</td><td rowspan="1" colspan="1"/><td rowspan="1" colspan="1">85%</td><td rowspan="1" colspan="1">60%</td><td rowspan="1" colspan="1">1.32</td></tr></tbody></table></table-wrap></tp:treatment-sec><tp:treatment-sec><!--Section generated to contain objects referenced in tp:taxon-treatment.--><table-wrap id="T4" position="float" orientation="portrait"><label>Table 4.</label><caption><p>Synthesis of characters of the Caribbean species of <italic><tp:taxon-name>Rissoella</tp:taxon-name></italic> Gray, 1847 based on <xref ref-type="bibr" rid="B18">Robertson (1961)</xref>, <xref ref-type="bibr" rid="B24">Wise (1998)</xref>, <xref ref-type="bibr" rid="B11">Ortea and Espinosa (2001</xref>; <xref ref-type="bibr" rid="B12">2004</xref>), <xref ref-type="bibr" rid="B3">Espinosa and Ortea (2009)</xref>. Aa = Average height of the aperture vs shell length, Al = Average height of the last whorl vs shell length, E = Eyes, H = Habitat, HG = Hypobranchial gland, LW = Shell length/width ratio, Pc = Preumbilical cord, Pf = Pigmentation of the body in the firsts whorls, Rf = Radular formula, Rt = lateral and marginal teeth, Sa = Spiral angle, U = Umbilicus, Ua = Umbilical angle.</p></caption><table><tbody><tr><th rowspan="1" colspan="1"/><th rowspan="1" colspan="1">Shell</th><th rowspan="1" colspan="1">Al</th><th rowspan="1" colspan="1">Aa</th><th rowspan="1" colspan="1">LW</th><th rowspan="1" colspan="1">Sa</th><th rowspan="1" colspan="1">Ua</th><th rowspan="1" colspan="1">U</th><th rowspan="1" colspan="1">Pc</th><th rowspan="1" colspan="1">E</th><th rowspan="1" colspan="1">HG</th><th rowspan="1" colspan="1">Band around HG</th><th rowspan="1" colspan="1">Pf</th><th rowspan="1" colspan="1">Rf</th><th rowspan="1" colspan="1">Rt</th><th rowspan="1" colspan="1">H</th></tr><tr><td rowspan="1" colspan="1"><italic><tp:taxon-name>Rissoella caribaea</tp:taxon-name></italic></td><td rowspan="1" colspan="1">TransparentTo 1.8 mm length</td><td rowspan="1" colspan="1">75–80%</td><td rowspan="1" colspan="1">50%</td><td rowspan="1" colspan="1">1.42</td><td rowspan="1" colspan="1">60°</td><td rowspan="1" colspan="1">25°</td><td rowspan="1" colspan="1">Narrow with a keel. Partly closed by columellar edge</td><td rowspan="1" colspan="1">Absent</td><td rowspan="1" colspan="1">Black on unpigmented areas</td><td rowspan="1" colspan="1">Grey with black blotches</td><td rowspan="1" colspan="1">Pale yellow. Boomerang-shaped with transversal bands</td><td rowspan="1" colspan="1">Homogeneous black</td><td rowspan="1" colspan="1">30 × 1.1.R.1.1.</td><td rowspan="1" colspan="1">Slightly serrated</td><td rowspan="1" colspan="1">Clean rocks and coral rubleRed and green algae on mangrove rootsShallow</td></tr><tr><td rowspan="1" colspan="1"><italic><tp:taxon-name>Rissoella galba</tp:taxon-name></italic></td><td rowspan="1" colspan="1">Transparent with white band around umbilical regionTo 0.68 mm length</td><td rowspan="1" colspan="1">-</td><td rowspan="1" colspan="1">-</td><td rowspan="1" colspan="1">-</td><td rowspan="1" colspan="1">-</td><td rowspan="1" colspan="1">-</td><td rowspan="1" colspan="1">Narrow</td><td rowspan="1" colspan="1">Absent</td><td rowspan="1" colspan="1">Black</td><td rowspan="1" colspan="1">Pale yellow</td><td rowspan="1" colspan="1">Absent</td><td rowspan="1" colspan="1">Homogeneous pale brown</td><td rowspan="1" colspan="1">-</td><td rowspan="1" colspan="1">-</td><td rowspan="1" colspan="1">Filamentous green algae on rocks or filamentous red algae on mangrove rootsIntertidal</td></tr><tr><td rowspan="1" colspan="1"><italic><tp:taxon-name>Rissoella gandocaensis</tp:taxon-name></italic></td><td rowspan="1" colspan="1">TransparentTo 0.8 mm length</td><td rowspan="1" colspan="1">-</td><td rowspan="1" colspan="1">-</td><td rowspan="1" colspan="1">-</td><td rowspan="1" colspan="1">-</td><td rowspan="1" colspan="1">-</td><td rowspan="1" colspan="1">With a slight keel</td><td rowspan="1" colspan="1">Absent</td><td rowspan="1" colspan="1">Black on clear areas</td><td rowspan="1" colspan="1">Yellow with violet blotches</td><td rowspan="1" colspan="1">Absent</td><td rowspan="1" colspan="1">Violet with red blotches</td><td rowspan="1" colspan="1">-</td><td rowspan="1" colspan="1">-</td><td rowspan="1" colspan="1">-</td></tr><tr><td rowspan="1" colspan="1"><italic><tp:taxon-name>Rissoella ameliae</tp:taxon-name></italic></td><td rowspan="1" colspan="1">TransparentTo 1.62 mm length </td><td rowspan="1" colspan="1">75%</td><td rowspan="1" colspan="1">50%</td><td rowspan="1" colspan="1">1.57</td><td rowspan="1" colspan="1">45°</td><td rowspan="1" colspan="1">18°</td><td rowspan="1" colspan="1">Narrow and deep</td><td rowspan="1" colspan="1">Absent</td><td rowspan="1" colspan="1">Unpigmented or absent</td><td rowspan="1" colspan="1">Yellow with pale violet blotches</td><td rowspan="1" colspan="1">Absent</td><td rowspan="1" colspan="1">Homogeneous pale violet</td><td rowspan="1" colspan="1">-</td><td rowspan="1" colspan="1">-</td><td rowspan="1" colspan="1">Rocks and coral ruble on sand in the coral slope15–18 m deep</td></tr><tr><td rowspan="1" colspan="1"><italic><tp:taxon-name>Rissoella belkisae</tp:taxon-name></italic></td><td rowspan="1" colspan="1">TransparentTo 1.2 mm length</td><td rowspan="1" colspan="1">80%</td><td rowspan="1" colspan="1">50%</td><td rowspan="1" colspan="1">1.38</td><td rowspan="1" colspan="1">60°</td><td rowspan="1" colspan="1">25°</td><td rowspan="1" colspan="1">Narrow but not deep</td><td rowspan="1" colspan="1">Absent</td><td rowspan="1" colspan="1">Unpigmented or absent</td><td rowspan="1" colspan="1">Yellow with black blotches</td><td rowspan="1" colspan="1">Absent</td><td rowspan="1" colspan="1">Homogeneous dark grey</td><td rowspan="1" colspan="1">-</td><td rowspan="1" colspan="1">-</td><td rowspan="1" colspan="1">Rocks and coral ruble on sand in the coral slope20–27 m deep</td></tr><tr><td rowspan="1" colspan="1"><italic><tp:taxon-name>Rissoella dianae</tp:taxon-name></italic></td><td rowspan="1" colspan="1">TransparentTo 1.15 mm length</td><td rowspan="1" colspan="1">75%</td><td rowspan="1" colspan="1">44%</td><td rowspan="1" colspan="1">1.6</td><td rowspan="1" colspan="1">40°</td><td rowspan="1" colspan="1">30°</td><td rowspan="1" colspan="1">Wide and deep. Partly closed by columellar edge</td><td rowspan="1" colspan="1">Absent</td><td rowspan="1" colspan="1">Black</td><td rowspan="1" colspan="1">Translucent</td><td rowspan="1" colspan="1">Curved, Yellowish white, broken at the back</td><td rowspan="1" colspan="1">Brilliant Yellow with big square-shaped black blotches</td><td rowspan="1" colspan="1">-</td><td rowspan="1" colspan="1">-</td><td rowspan="1" colspan="1">Rocks and coral ruble on sand in the coral slope25–30 m deep</td></tr><tr><td rowspan="1" colspan="1"><italic><tp:taxon-name>Rissoella zaidae</tp:taxon-name></italic></td><td rowspan="1" colspan="1">TransparentTo 1 mm length</td><td rowspan="1" colspan="1">78%</td><td rowspan="1" colspan="1">50%</td><td rowspan="1" colspan="1">1.63</td><td rowspan="1" colspan="1">50°</td><td rowspan="1" colspan="1">30°</td><td rowspan="1" colspan="1">Narrow and deep</td><td rowspan="1" colspan="1">Present</td><td rowspan="1" colspan="1">Black on unpigmented areas</td><td rowspan="1" colspan="1">Kidney-shaped, pale violet with lilac blotches</td><td rowspan="1" colspan="1">Gold-yellow with transverse bands</td><td rowspan="1" colspan="1">Homogeneous lilac</td><td rowspan="1" colspan="1">-</td><td rowspan="1" colspan="1">-</td><td rowspan="1" colspan="1">Rocks and coral ruble on sand in the coral slope15–18 m deep</td></tr><tr><td rowspan="1" colspan="1"><italic><tp:taxon-name>Rissoella florae</tp:taxon-name></italic></td><td rowspan="1" colspan="1">TransparentTo 1.2 mm length</td><td rowspan="1" colspan="1">79%</td><td rowspan="1" colspan="1">55%</td><td rowspan="1" colspan="1">1.35</td><td rowspan="1" colspan="1">60°</td><td rowspan="1" colspan="1">18°</td><td rowspan="1" colspan="1">Narrow and deep</td><td rowspan="1" colspan="1">Present</td><td rowspan="1" colspan="1">Black on lighter areas of orange hue</td><td rowspan="1" colspan="1">Intense yellow with black spots</td><td rowspan="1" colspan="1">Absent</td><td rowspan="1" colspan="1">Homogeneous brown-grey</td><td rowspan="1" colspan="1">-</td><td rowspan="1" colspan="1">-</td><td rowspan="1" colspan="1">Rocks and coral ruble on sand in the coral slope25–30 m deep</td></tr><tr><td rowspan="1" colspan="1"><italic><tp:taxon-name>Rissoella elsae</tp:taxon-name></italic></td><td rowspan="1" colspan="1">TransparentTo 1.2 mm length</td><td rowspan="1" colspan="1">76%</td><td rowspan="1" colspan="1">50%</td><td rowspan="1" colspan="1">1.69</td><td rowspan="1" colspan="1">45°</td><td rowspan="1" colspan="1">25°</td><td rowspan="1" colspan="1">Nearly closed by columellar edge</td><td rowspan="1" colspan="1">Present</td><td rowspan="1" colspan="1">Unpigmented or absent</td><td rowspan="1" colspan="1">White with big green blotches</td><td rowspan="1" colspan="1">Kidney-shaped, white without transverse bands</td><td rowspan="1" colspan="1">Homogeneous green</td><td rowspan="1" colspan="1">-</td><td rowspan="1" colspan="1">-</td><td rowspan="1" colspan="1">Rocks and coral ruble on sand in the coral slope15–25 m deep</td></tr><tr><td rowspan="1" colspan="1"><italic><tp:taxon-name>Rissoella taniae</tp:taxon-name></italic></td><td rowspan="1" colspan="1">TransparentTo 1.1 mm length</td><td rowspan="1" colspan="1">82%</td><td rowspan="1" colspan="1">52%</td><td rowspan="1" colspan="1">1.4</td><td rowspan="1" colspan="1">65°</td><td rowspan="1" colspan="1">43°</td><td rowspan="1" colspan="1">Wide</td><td rowspan="1" colspan="1">Present</td><td rowspan="1" colspan="1">Unpigmented or absent</td><td rowspan="1" colspan="1">Curved. White with big green spots</td><td rowspan="1" colspan="1">Absent</td><td rowspan="1" colspan="1">Homogeneous dark green</td><td rowspan="1" colspan="1">-</td><td rowspan="1" colspan="1">-</td><td rowspan="1" colspan="1">Rocks and coral ruble on sand in the slope15 m deep</td></tr><tr><td rowspan="1" colspan="1"><italic><tp:taxon-name>Rissoella aliciae</tp:taxon-name></italic></td><td rowspan="1" colspan="1">TransparentTo 1.45 mm length</td><td rowspan="1" colspan="1">67%</td><td rowspan="1" colspan="1">40%</td><td rowspan="1" colspan="1">1.52</td><td rowspan="1" colspan="1">45°</td><td rowspan="1" colspan="1">22°</td><td rowspan="1" colspan="1">Wide and deep</td><td rowspan="1" colspan="1">Absent</td><td rowspan="1" colspan="1">Black on lighter areas</td><td rowspan="1" colspan="1">Pale yellow with black blotches</td><td rowspan="1" colspan="1">Yellow. Discontinuous, broken at the back</td><td rowspan="1" colspan="1">Violet with circular brown blotches</td><td rowspan="1" colspan="1">-</td><td rowspan="1" colspan="1">-</td><td rowspan="1" colspan="1">Filamentous algae on rocks in sandy bottoms35 m deep</td></tr><tr><td rowspan="1" colspan="1"><italic><tp:taxon-name>Rissoella morrocoyensis</tp:taxon-name></italic> sp. n.</td><td rowspan="1" colspan="1">Transparent To 1.25 mm length</td><td rowspan="1" colspan="1">85%</td><td rowspan="1" colspan="1">60%</td><td rowspan="1" colspan="1">1.32</td><td rowspan="1" colspan="1">60°</td><td rowspan="1" colspan="1">21°–28°</td><td rowspan="1" colspan="1">Very narrow and deep. Partly closed by columellar edge</td><td rowspan="1" colspan="1">Present</td><td rowspan="1" colspan="1">Black on unpigmented areas</td><td rowspan="1" colspan="1">Translucent white, with black blotches</td><td rowspan="1" colspan="1">Pale yellow. Boomerang-shaped with no transversal bands</td><td rowspan="1" colspan="1">Homogeneous black</td><td rowspan="1" colspan="1">15 x 1.1.R.1.1.</td><td rowspan="1" colspan="1">Smooth</td><td rowspan="1" colspan="1">Leaves of Thalassia near mangroves1 m deep</td></tr><tr><td rowspan="1" colspan="1"><italic><tp:taxon-name>Rissoella venezolanicola</tp:taxon-name></italic> sp. n.</td><td rowspan="1" colspan="1">Transparent To 1.02 mm</td><td rowspan="1" colspan="1">83%</td><td rowspan="1" colspan="1">57%</td><td rowspan="1" colspan="1">1.52</td><td rowspan="1" colspan="1">58°</td><td rowspan="1" colspan="1">23°–25°</td><td rowspan="1" colspan="1">Narrow and deep</td><td rowspan="1" colspan="1">Long, with an angle, forming a trapezoid</td><td rowspan="1" colspan="1">Black on unpigmented areas</td><td rowspan="1" colspan="1">Translucent white with black to greenish brown blotches </td><td rowspan="1" colspan="1">Yellow. Quaver-shaped</td><td rowspan="1" colspan="1">Homogeneous black</td><td rowspan="1" colspan="1">16 x 1.1.R.1.1.</td><td rowspan="1" colspan="1">Smooth</td><td rowspan="1" colspan="1">Coral reef on on Dictyota spp.10 m deep</td></tr></tbody></table></table-wrap><fig id="F5" position="float" orientation="portrait"><label>Figures 23–31.</label><caption><p>Color illustrations adapted from the original descriptions (<xref ref-type="bibr" rid="B11">Ortea and Espinosa 2001</xref>; <xref ref-type="bibr" rid="B12">2004</xref>; <xref ref-type="bibr" rid="B3">Espinosa and Ortea 2009</xref>). <italic><tp:taxon-name>Rissoella gandocaensis</tp:taxon-name></italic> (<bold>23</bold>), <italic><tp:taxon-name>Rissoella ameliae</tp:taxon-name></italic> (<bold>24</bold>), <italic><tp:taxon-name>Rissoella belkisae</tp:taxon-name></italic> (<bold>25</bold>), <italic><tp:taxon-name>Rissoella dianae</tp:taxon-name></italic> (<bold>26</bold>), <italic><tp:taxon-name>Rissoella zaidae</tp:taxon-name></italic> (<bold>27</bold>), <italic><tp:taxon-name>Rissoella florae</tp:taxon-name></italic> (<bold>28</bold>), <italic><tp:taxon-name>Rissoella elsae</tp:taxon-name></italic> (<bold>29</bold>), <italic><tp:taxon-name>Rissoella taniae</tp:taxon-name></italic> (<bold>30</bold>), <italic><tp:taxon-name>Rissoella aliciae</tp:taxon-name></italic> (<bold>31</bold>).</p></caption><graphic xmlns:xlink="http://www.w3.org/1999/xlink" xlink:href="ZooKeys-115-001-g005.jpg" position="float" orientation="portrait" xlink:type="simple"/></fig></tp:treatment-sec><ref-list><ref id="B18"><mixed-citation xmlns:xlink="http://www.w3.org/1999/xlink" xlink:type="simple"><person-group><name name-style="western"><surname>Robertson</surname><given-names>R</given-names></name></person-group> (<year>1961</year>)<article-title> A second Western Atlantic <italic>Rissoella</italic> and a list of the species in the Rissoellidae.</article-title><source>The Nautilus</source><volume>74</volume>:<fpage>131</fpage>-<lpage>136</lpage>.</mixed-citation></ref><ref id="B24"><mixed-citation xmlns:xlink="http://www.w3.org/1999/xlink" xlink:type="simple"><person-group><name name-style="western"><surname>Wise</surname><given-names>JB</given-names></name></person-group> (<year>1998</year>)<article-title> Morphology and systematic position of <italic>Rissoella caribaea</italic> Rehder, 1943 (Gastropoda: Heterobranchia: Rissoellidae).</article-title><source>The Nautilus</source><volume>111</volume> (<issue>1</issue>):<fpage>13</fpage>-<lpage>21</lpage>.</mixed-citation></ref><ref id="B11"><mixed-citation xmlns:xlink="http://www.w3.org/1999/xlink" xlink:type="simple"><person-group><name name-style="western"><surname>Ortea</surname><given-names>J</given-names></name><name name-style="western"><surname>Espinosa</surname><given-names>J</given-names></name></person-group> (<year>2001</year>)<article-title> Descripción de una nueva especie del género <italic>Risoella</italic> Gray, 1847</article-title>. In:<person-group><name name-style="western"><surname>Ortea</surname><given-names>J</given-names></name><name name-style="western"><surname>Ortea</surname><given-names>J</given-names></name></person-group> (<role>Eds</role>) <source>Moluscos del mar Caribe de Costa Rica. Avicennia supplement 4</source>, <lpage>36</lpage>.</mixed-citation></ref><ref id="B12"><mixed-citation xmlns:xlink="http://www.w3.org/1999/xlink" xlink:type="simple"><person-group><name name-style="western"><surname>Ortea</surname><given-names>J</given-names></name><name name-style="western"><surname>Espinosa</surname><given-names>J</given-names></name></person-group> (<year>2004</year>)<article-title> Una combinación de ciencia, arte y naturaleza: especies nuevas del género <italic>Rissoella</italic> J. E. Gray, 1847 (Gastropoda, Heterobranchia) descritas en homenaje a las artistas de la plástica cubana.</article-title><source>Avicennia</source><volume>17</volume>:<fpage>77</fpage>-<lpage>94</lpage>.</mixed-citation></ref><ref id="B3"><mixed-citation xmlns:xlink="http://www.w3.org/1999/xlink" xlink:type="simple"><person-group><name name-style="western"><surname>Espinosa</surname><given-names>J</given-names></name><name name-style="western"><surname>Ortea</surname><given-names>J</given-names></name></person-group> (<year>2009</year>)<article-title> Nueva especie de <italic>Rissoella</italic> J.E. Gray, 1847 (Gastropoda: Heterobranchia) de la Península de Guanahacabibes, Pinar del Río, Cuba</article-title>. <source>Revista de la Academia Canaria de Ciencias</source><volume>XX</volume>(<issue>4</issue>): <fpage>15</fpage>–<lpage>17</lpage>.</mixed-citation></ref></ref-list></tp:taxon-treatment>
