# Supplementary material for: Description of two new species of Rissoella Gray, 1847 (Mollusca, Gastropoda, Heterobranchia) from Venezuela, with a key to the Caribbean species known for the genus
Source: Zookeys. 2011 Jul 5;(115):1–18. doi: 10.3897/zookeys.115.1163 (PMC3187662; doi:10.3897/zookeys.115.1163)
Supplement: XML Treatment for Rissoella venezolanicola [file zookeys.115.1163-treatment3.xml]

<!DOCTYPE tp:taxon-treatment
  PUBLIC "-//TaxonX//DTD Taxonomic Treatment Publishing DTD v0 20100105//EN" "tax-treatment-NSO.dtd">
<tp:taxon-treatment xmlns:tp="http://www.plazi.org/taxpub"><tp:treatment-meta><mixed-citation publication-type="journal"><person-group><name><surname>Caballer</surname><given-names>Manuel</given-names></name><name><surname>Ortea</surname><given-names>Jesus</given-names></name><name><surname>Narciso</surname><given-names>Samuel</given-names></name></person-group><article-title>Description of two new species of <italic>Rissoella</italic> Gray, 1847 (Mollusca, Gastropoda, Heterobranchia) from Venezuela, with a key to the Caribbean species  known for the genus</article-title><source>Zookeys</source><day>5</day><month>7</month><year>2011</year><volume>2011</volume><issue>115</issue><fpage>1</fpage><lpage>18</lpage><pub-id pub-id-type="doi">10.3897/zookeys.115.1163</pub-id></mixed-citation></tp:treatment-meta><tp:nomenclature><tp:taxon-name>
                            <tp:taxon-name-part taxon-name-part-type="genus">Rissoella</tp:taxon-name-part>
                            <tp:taxon-name-part taxon-name-part-type="species">venezolanicola</tp:taxon-name-part>
                            <object-id xmlns:xlink="http://www.w3.org/1999/xlink" xlink:type="simple">urn:lsid:zoobank.org:act:69FA6D90-9365-4ADD-92DA-820BC27EC917</object-id>
                        		<object-id xmlns:xlink="http://www.w3.org/1999/xlink" xlink:type="simple">http://species-id.net/wiki/Rissoella_venezolanicola</object-id>
                        </tp:taxon-name><tp:taxon-status xmlns:xlink="http://www.w3.org/1999/xlink" xlink:type="simple">sp. n.</tp:taxon-status><xref ref-type="fig" rid="F1">Figs 6–8</xref><xref ref-type="fig" rid="F2">11–12</xref><xref ref-type="fig" rid="F3">18–22</xref><xref ref-type="table" rid="T1">Tabs 1</xref><xref ref-type="table" rid="T3">3</xref><xref ref-type="table" rid="T4">4</xref></tp:nomenclature><tp:treatment-sec sec-type="Description"><title>Description.</title><p>Shell very small (Tab. 3), smooth and translucent (<xref ref-type="fig" rid="F4">Fig. 18</xref>); protoconch about half a whorl after the nucleus (<xref ref-type="fig" rid="F4">Fig. 19</xref>); teleoconch of two whorls and three quarters; aperture oval, with the columella slightly bowed and arched; umbilicus narrow and deep, slightly closed by the expansion of the columellar edge; preumbilical cord extended, with an angle delimiting and closing the umbilicus forming a trapezoid (<xref ref-type="fig" rid="F2">Figs 11–12</xref>, <xref ref-type="fig" rid="F4">20</xref>); average height of the last whorl, 82.9% of shell length; average height of the aperture, 49.6% of shell length (Tab. 3); Shell length/width ratio = 1.52; spiral angle = 58°; umbilical angle = 23°-25°.</p><fig id="F4" position="float" orientation="portrait"><label>Figures 18–22.</label><caption><p><italic><tp:taxon-name>Rissoella venezolanicola</tp:taxon-name></italic> sp. n.: shell (<bold>18</bold>), protoconch (<bold>19</bold>), detail of the umbilicus (<bold>20</bold>), odontophoral cartilages (<bold>21</bold>), radular teeth (<bold>22</bold>).</p></caption><graphic xmlns:xlink="http://www.w3.org/1999/xlink" xlink:href="ZooKeys-115-001-g004.jpg" position="float" orientation="portrait" xlink:type="simple"/></fig><fig id="F5" position="float" orientation="portrait"><label>Figures 23–31.</label><caption><p>Color illustrations adapted from the original descriptions (<xref ref-type="bibr" rid="B11">Ortea and Espinosa 2001</xref>; <xref ref-type="bibr" rid="B12">2004</xref>; <xref ref-type="bibr" rid="B3">Espinosa and Ortea 2009</xref>). <italic><tp:taxon-name>Rissoella gandocaensis</tp:taxon-name></italic> (<bold>23</bold>), <italic><tp:taxon-name>Rissoella ameliae</tp:taxon-name></italic> (<bold>24</bold>), <italic><tp:taxon-name>Rissoella belkisae</tp:taxon-name></italic> (<bold>25</bold>), <italic><tp:taxon-name>Rissoella dianae</tp:taxon-name></italic> (<bold>26</bold>), <italic><tp:taxon-name>Rissoella zaidae</tp:taxon-name></italic> (<bold>27</bold>), <italic><tp:taxon-name>Rissoella florae</tp:taxon-name></italic> (<bold>28</bold>), <italic><tp:taxon-name>Rissoella elsae</tp:taxon-name></italic> (<bold>29</bold>), <italic><tp:taxon-name>Rissoella taniae</tp:taxon-name></italic> (<bold>30</bold>), <italic><tp:taxon-name>Rissoella aliciae</tp:taxon-name></italic> (<bold>31</bold>).</p></caption><graphic xmlns:xlink="http://www.w3.org/1999/xlink" xlink:href="ZooKeys-115-001-g005.jpg" position="float" orientation="portrait" xlink:type="simple"/></fig><p>Operculum oval, translucent with an amber tinge, membranous consistence; head, flanks, oral lobes and cephalic tentacles translucent white with scattered black to greenish brown dots (<xref ref-type="fig" rid="F1">Fig. 6</xref>); eyes black; foot translucent white (<xref ref-type="fig" rid="F1">Fig. 7</xref>); hypobranchial gland translucent white with scattered blotches black to greenish brown and a distinctive yellow design quaver-shaped (<xref ref-type="fig" rid="F1">Fig. 8</xref>); visceral mass in the first whorls, black; protoconch with fuchsia highlights in live animals.</p><p>Odontophoral cartilages kidney-shaped, with large uncini placed longitudinally (<xref ref-type="fig" rid="F4">Fig. 21</xref>); radular formula of an specimen 0.96 mm shell length, 16 × 1.1.R.1.1; rachidian tooth wide, with bilobed apex forming two smooth cusps (<xref ref-type="fig" rid="F4">Fig. 22</xref>), slightly larger than marginal tooth; lateral tooth triangular, 28.3 µm long, with the apex hooked and smooth; imbricated with the opposite tooth above the rachidian; marginal tooth triangular and curved, 16.3 µm long, with blunt apex.</p><table-wrap id="T3" position="float" orientation="portrait"><caption><p><bold>Table 3.</bold> <italic><tp:taxon-name>Rissoella venezolanicola</tp:taxon-name></italic> sp. n. Measurements of specimens. (%) means percentage compared to the total length of the shell.</p></caption><table><tbody><tr><th rowspan="1" colspan="1"/><th rowspan="1" colspan="1">Protoconch (whorls)</th><th rowspan="1" colspan="1">Last whorl (mm)</th><th rowspan="1" colspan="1">Aperture(mm)</th><th rowspan="1" colspan="1">Length /width</th></tr><tr><td rowspan="1" colspan="1">Holotype</td><td rowspan="1" colspan="1"/><td rowspan="1" colspan="1"/><td rowspan="1" colspan="1"/><td rowspan="1" colspan="1"/></tr><tr><td rowspan="1" colspan="1">1.02 × 0.66 mm</td><td rowspan="1" colspan="1">1.25</td><td rowspan="1" colspan="1">0.82 (80%)</td><td rowspan="1" colspan="1">0.46 (45%)</td><td rowspan="1" colspan="1">1.54</td></tr><tr><td rowspan="1" colspan="1">Paratypes </td><td rowspan="1" colspan="1"/><td rowspan="1" colspan="1"/><td rowspan="1" colspan="1"/><td rowspan="1" colspan="1"/></tr><tr><td rowspan="1" colspan="1">0.96 × 0.64 mm</td><td rowspan="1" colspan="1">1.25</td><td rowspan="1" colspan="1">0.80 (83%)</td><td rowspan="1" colspan="1">0.52 (54%)</td><td rowspan="1" colspan="1">1.50</td></tr><tr><td rowspan="1" colspan="1">0.54 × 0.46 mm</td><td rowspan="1" colspan="1">1.5</td><td rowspan="1" colspan="1">0.46 (85%)</td><td rowspan="1" colspan="1">0.38 (70%)</td><td rowspan="1" colspan="1">1.18</td></tr><tr><td rowspan="1" colspan="1">Average</td><td rowspan="1" colspan="1"/><td rowspan="1" colspan="1">83%</td><td rowspan="1" colspan="1">*50%/57%</td><td rowspan="1" colspan="1">*1.52/1.4</td></tr></tbody></table><table-wrap-foot><fn><p>* Excluding the juvenile specimen.</p></fn></table-wrap-foot></table-wrap><table-wrap id="T4" position="float" orientation="portrait"><label>Table 4.</label><caption><p>Synthesis of characters of the Caribbean species of <italic><tp:taxon-name>Rissoella</tp:taxon-name></italic> Gray, 1847 based on <xref ref-type="bibr" rid="B18">Robertson (1961)</xref>, <xref ref-type="bibr" rid="B24">Wise (1998)</xref>, <xref ref-type="bibr" rid="B11">Ortea and Espinosa (2001</xref>; <xref ref-type="bibr" rid="B12">2004</xref>), <xref ref-type="bibr" rid="B3">Espinosa and Ortea (2009)</xref>. Aa = Average height of the aperture vs shell length, Al = Average height of the last whorl vs shell length, E = Eyes, H = Habitat, HG = Hypobranchial gland, LW = Shell length/width ratio, Pc = Preumbilical cord, Pf = Pigmentation of the body in the firsts whorls, Rf = Radular formula, Rt = lateral and marginal teeth, Sa = Spiral angle, U = Umbilicus, Ua = Umbilical angle.</p></caption><table><tbody><tr><th rowspan="1" colspan="1"/><th rowspan="1" colspan="1">Shell</th><th rowspan="1" colspan="1">Al</th><th rowspan="1" colspan="1">Aa</th><th rowspan="1" colspan="1">LW</th><th rowspan="1" colspan="1">Sa</th><th rowspan="1" colspan="1">Ua</th><th rowspan="1" colspan="1">U</th><th rowspan="1" colspan="1">Pc</th><th rowspan="1" colspan="1">E</th><th rowspan="1" colspan="1">HG</th><th rowspan="1" colspan="1">Band around HG</th><th rowspan="1" colspan="1">Pf</th><th rowspan="1" colspan="1">Rf</th><th rowspan="1" colspan="1">Rt</th><th rowspan="1" colspan="1">H</th></tr><tr><td rowspan="1" colspan="1"><italic><tp:taxon-name>Rissoella caribaea</tp:taxon-name></italic></td><td rowspan="1" colspan="1">TransparentTo 1.8 mm length</td><td rowspan="1" colspan="1">75–80%</td><td rowspan="1" colspan="1">50%</td><td rowspan="1" colspan="1">1.42</td><td rowspan="1" colspan="1">60°</td><td rowspan="1" colspan="1">25°</td><td rowspan="1" colspan="1">Narrow with a keel. Partly closed by columellar edge</td><td rowspan="1" colspan="1">Absent</td><td rowspan="1" colspan="1">Black on unpigmented areas</td><td rowspan="1" colspan="1">Grey with black blotches</td><td rowspan="1" colspan="1">Pale yellow. Boomerang-shaped with transversal bands</td><td rowspan="1" colspan="1">Homogeneous black</td><td rowspan="1" colspan="1">30 × 1.1.R.1.1.</td><td rowspan="1" colspan="1">Slightly serrated</td><td rowspan="1" colspan="1">Clean rocks and coral rubleRed and green algae on mangrove rootsShallow</td></tr><tr><td rowspan="1" colspan="1"><italic><tp:taxon-name>Rissoella galba</tp:taxon-name></italic></td><td rowspan="1" colspan="1">Transparent with white band around umbilical regionTo 0.68 mm length</td><td rowspan="1" colspan="1">-</td><td rowspan="1" colspan="1">-</td><td rowspan="1" colspan="1">-</td><td rowspan="1" colspan="1">-</td><td rowspan="1" colspan="1">-</td><td rowspan="1" colspan="1">Narrow</td><td rowspan="1" colspan="1">Absent</td><td rowspan="1" colspan="1">Black</td><td rowspan="1" colspan="1">Pale yellow</td><td rowspan="1" colspan="1">Absent</td><td rowspan="1" colspan="1">Homogeneous pale brown</td><td rowspan="1" colspan="1">-</td><td rowspan="1" colspan="1">-</td><td rowspan="1" colspan="1">Filamentous green algae on rocks or filamentous red algae on mangrove rootsIntertidal</td></tr><tr><td rowspan="1" colspan="1"><italic><tp:taxon-name>Rissoella gandocaensis</tp:taxon-name></italic></td><td rowspan="1" colspan="1">TransparentTo 0.8 mm length</td><td rowspan="1" colspan="1">-</td><td rowspan="1" colspan="1">-</td><td rowspan="1" colspan="1">-</td><td rowspan="1" colspan="1">-</td><td rowspan="1" colspan="1">-</td><td rowspan="1" colspan="1">With a slight keel</td><td rowspan="1" colspan="1">Absent</td><td rowspan="1" colspan="1">Black on clear areas</td><td rowspan="1" colspan="1">Yellow with violet blotches</td><td rowspan="1" colspan="1">Absent</td><td rowspan="1" colspan="1">Violet with red blotches</td><td rowspan="1" colspan="1">-</td><td rowspan="1" colspan="1">-</td><td rowspan="1" colspan="1">-</td></tr><tr><td rowspan="1" colspan="1"><italic><tp:taxon-name>Rissoella ameliae</tp:taxon-name></italic></td><td rowspan="1" colspan="1">TransparentTo 1.62 mm length </td><td rowspan="1" colspan="1">75%</td><td rowspan="1" colspan="1">50%</td><td rowspan="1" colspan="1">1.57</td><td rowspan="1" colspan="1">45°</td><td rowspan="1" colspan="1">18°</td><td rowspan="1" colspan="1">Narrow and deep</td><td rowspan="1" colspan="1">Absent</td><td rowspan="1" colspan="1">Unpigmented or absent</td><td rowspan="1" colspan="1">Yellow with pale violet blotches</td><td rowspan="1" colspan="1">Absent</td><td rowspan="1" colspan="1">Homogeneous pale violet</td><td rowspan="1" colspan="1">-</td><td rowspan="1" colspan="1">-</td><td rowspan="1" colspan="1">Rocks and coral ruble on sand in the coral slope15–18 m deep</td></tr><tr><td rowspan="1" colspan="1"><italic><tp:taxon-name>Rissoella belkisae</tp:taxon-name></italic></td><td rowspan="1" colspan="1">TransparentTo 1.2 mm length</td><td rowspan="1" colspan="1">80%</td><td rowspan="1" colspan="1">50%</td><td rowspan="1" colspan="1">1.38</td><td rowspan="1" colspan="1">60°</td><td rowspan="1" colspan="1">25°</td><td rowspan="1" colspan="1">Narrow but not deep</td><td rowspan="1" colspan="1">Absent</td><td rowspan="1" colspan="1">Unpigmented or absent</td><td rowspan="1" colspan="1">Yellow with black blotches</td><td rowspan="1" colspan="1">Absent</td><td rowspan="1" colspan="1">Homogeneous dark grey</td><td rowspan="1" colspan="1">-</td><td rowspan="1" colspan="1">-</td><td rowspan="1" colspan="1">Rocks and coral ruble on sand in the coral slope20–27 m deep</td></tr><tr><td rowspan="1" colspan="1"><italic><tp:taxon-name>Rissoella dianae</tp:taxon-name></italic></td><td rowspan="1" colspan="1">TransparentTo 1.15 mm length</td><td rowspan="1" colspan="1">75%</td><td rowspan="1" colspan="1">44%</td><td rowspan="1" colspan="1">1.6</td><td rowspan="1" colspan="1">40°</td><td rowspan="1" colspan="1">30°</td><td rowspan="1" colspan="1">Wide and deep. Partly closed by columellar edge</td><td rowspan="1" colspan="1">Absent</td><td rowspan="1" colspan="1">Black</td><td rowspan="1" colspan="1">Translucent</td><td rowspan="1" colspan="1">Curved, Yellowish white, broken at the back</td><td rowspan="1" colspan="1">Brilliant Yellow with big square-shaped black blotches</td><td rowspan="1" colspan="1">-</td><td rowspan="1" colspan="1">-</td><td rowspan="1" colspan="1">Rocks and coral ruble on sand in the coral slope25–30 m deep</td></tr><tr><td rowspan="1" colspan="1"><italic><tp:taxon-name>Rissoella zaidae</tp:taxon-name></italic></td><td rowspan="1" colspan="1">TransparentTo 1 mm length</td><td rowspan="1" colspan="1">78%</td><td rowspan="1" colspan="1">50%</td><td rowspan="1" colspan="1">1.63</td><td rowspan="1" colspan="1">50°</td><td rowspan="1" colspan="1">30°</td><td rowspan="1" colspan="1">Narrow and deep</td><td rowspan="1" colspan="1">Present</td><td rowspan="1" colspan="1">Black on unpigmented areas</td><td rowspan="1" colspan="1">Kidney-shaped, pale violet with lilac blotches</td><td rowspan="1" colspan="1">Gold-yellow with transverse bands</td><td rowspan="1" colspan="1">Homogeneous lilac</td><td rowspan="1" colspan="1">-</td><td rowspan="1" colspan="1">-</td><td rowspan="1" colspan="1">Rocks and coral ruble on sand in the coral slope15–18 m deep</td></tr><tr><td rowspan="1" colspan="1"><italic><tp:taxon-name>Rissoella florae</tp:taxon-name></italic></td><td rowspan="1" colspan="1">TransparentTo 1.2 mm length</td><td rowspan="1" colspan="1">79%</td><td rowspan="1" colspan="1">55%</td><td rowspan="1" colspan="1">1.35</td><td rowspan="1" colspan="1">60°</td><td rowspan="1" colspan="1">18°</td><td rowspan="1" colspan="1">Narrow and deep</td><td rowspan="1" colspan="1">Present</td><td rowspan="1" colspan="1">Black on lighter areas of orange hue</td><td rowspan="1" colspan="1">Intense yellow with black spots</td><td rowspan="1" colspan="1">Absent</td><td rowspan="1" colspan="1">Homogeneous brown-grey</td><td rowspan="1" colspan="1">-</td><td rowspan="1" colspan="1">-</td><td rowspan="1" colspan="1">Rocks and coral ruble on sand in the coral slope25–30 m deep</td></tr><tr><td rowspan="1" colspan="1"><italic><tp:taxon-name>Rissoella elsae</tp:taxon-name></italic></td><td rowspan="1" colspan="1">TransparentTo 1.2 mm length</td><td rowspan="1" colspan="1">76%</td><td rowspan="1" colspan="1">50%</td><td rowspan="1" colspan="1">1.69</td><td rowspan="1" colspan="1">45°</td><td rowspan="1" colspan="1">25°</td><td rowspan="1" colspan="1">Nearly closed by columellar edge</td><td rowspan="1" colspan="1">Present</td><td rowspan="1" colspan="1">Unpigmented or absent</td><td rowspan="1" colspan="1">White with big green blotches</td><td rowspan="1" colspan="1">Kidney-shaped, white without transverse bands</td><td rowspan="1" colspan="1">Homogeneous green</td><td rowspan="1" colspan="1">-</td><td rowspan="1" colspan="1">-</td><td rowspan="1" colspan="1">Rocks and coral ruble on sand in the coral slope15–25 m deep</td></tr><tr><td rowspan="1" colspan="1"><italic><tp:taxon-name>Rissoella taniae</tp:taxon-name></italic></td><td rowspan="1" colspan="1">TransparentTo 1.1 mm length</td><td rowspan="1" colspan="1">82%</td><td rowspan="1" colspan="1">52%</td><td rowspan="1" colspan="1">1.4</td><td rowspan="1" colspan="1">65°</td><td rowspan="1" colspan="1">43°</td><td rowspan="1" colspan="1">Wide</td><td rowspan="1" colspan="1">Present</td><td rowspan="1" colspan="1">Unpigmented or absent</td><td rowspan="1" colspan="1">Curved. White with big green spots</td><td rowspan="1" colspan="1">Absent</td><td rowspan="1" colspan="1">Homogeneous dark green</td><td rowspan="1" colspan="1">-</td><td rowspan="1" colspan="1">-</td><td rowspan="1" colspan="1">Rocks and coral ruble on sand in the slope15 m deep</td></tr><tr><td rowspan="1" colspan="1"><italic><tp:taxon-name>Rissoella aliciae</tp:taxon-name></italic></td><td rowspan="1" colspan="1">TransparentTo 1.45 mm length</td><td rowspan="1" colspan="1">67%</td><td rowspan="1" colspan="1">40%</td><td rowspan="1" colspan="1">1.52</td><td rowspan="1" colspan="1">45°</td><td rowspan="1" colspan="1">22°</td><td rowspan="1" colspan="1">Wide and deep</td><td rowspan="1" colspan="1">Absent</td><td rowspan="1" colspan="1">Black on lighter areas</td><td rowspan="1" colspan="1">Pale yellow with black blotches</td><td rowspan="1" colspan="1">Yellow. Discontinuous, broken at the back</td><td rowspan="1" colspan="1">Violet with circular brown blotches</td><td rowspan="1" colspan="1">-</td><td rowspan="1" colspan="1">-</td><td rowspan="1" colspan="1">Filamentous algae on rocks in sandy bottoms35 m deep</td></tr><tr><td rowspan="1" colspan="1"><italic><tp:taxon-name>Rissoella morrocoyensis</tp:taxon-name></italic> sp. n.</td><td rowspan="1" colspan="1">Transparent To 1.25 mm length</td><td rowspan="1" colspan="1">85%</td><td rowspan="1" colspan="1">60%</td><td rowspan="1" colspan="1">1.32</td><td rowspan="1" colspan="1">60°</td><td rowspan="1" colspan="1">21°–28°</td><td rowspan="1" colspan="1">Very narrow and deep. Partly closed by columellar edge</td><td rowspan="1" colspan="1">Present</td><td rowspan="1" colspan="1">Black on unpigmented areas</td><td rowspan="1" colspan="1">Translucent white, with black blotches</td><td rowspan="1" colspan="1">Pale yellow. Boomerang-shaped with no transversal bands</td><td rowspan="1" colspan="1">Homogeneous black</td><td rowspan="1" colspan="1">15 x 1.1.R.1.1.</td><td rowspan="1" colspan="1">Smooth</td><td rowspan="1" colspan="1">Leaves of Thalassia near mangroves1 m deep</td></tr><tr><td rowspan="1" colspan="1"><italic><tp:taxon-name>Rissoella venezolanicola</tp:taxon-name></italic> sp. n.</td><td rowspan="1" colspan="1">Transparent To 1.02 mm</td><td rowspan="1" colspan="1">83%</td><td rowspan="1" colspan="1">57%</td><td rowspan="1" colspan="1">1.52</td><td rowspan="1" colspan="1">58°</td><td rowspan="1" colspan="1">23°–25°</td><td rowspan="1" colspan="1">Narrow and deep</td><td rowspan="1" colspan="1">Long, with an angle, forming a trapezoid</td><td rowspan="1" colspan="1">Black on unpigmented areas</td><td rowspan="1" colspan="1">Translucent white with black to greenish brown blotches </td><td rowspan="1" colspan="1">Yellow. Quaver-shaped</td><td rowspan="1" colspan="1">Homogeneous black</td><td rowspan="1" colspan="1">16 x 1.1.R.1.1.</td><td rowspan="1" colspan="1">Smooth</td><td rowspan="1" colspan="1">Coral reef on on Dictyota spp.10 m deep</td></tr></tbody></table></table-wrap></tp:treatment-sec><tp:treatment-sec sec-type="Types"><title>Types.</title><p>Holotype, 1.02 µm × 0.66 µm, collected alive (August 2, 2010), preserved dry and deposited in FUDENA (CFRFSIA0002). Paratype 1, 0.96 × 0.64 µm, SOM-IVIC (IVICCMT008), used to get the radula, shell preserved dry. Paratype 2, 0.54 × 0.46 µm, preserved dry, SOM-IVIC (IVICCMT009).</p></tp:treatment-sec><tp:treatment-sec sec-type="Type locality"><title>Type locality.</title><p>Leeward patch reef, Isla de Aves, Venezuela (<named-content xmlns:xlink="http://www.w3.org/1999/xlink" content-type="dwc:verbatimCoordinates" xlink:type="simple">15°39'54.2"N, 63°37'17.6"W</named-content>), on <italic><tp:taxon-name>Dictyota</tp:taxon-name></italic> spp., 10 m depth.</p></tp:treatment-sec><tp:treatment-sec sec-type="Further localities"><title>Further localities.</title><p>Paratypes: Northern end, Isla de Aves, Venezuela, (<named-content xmlns:xlink="http://www.w3.org/1999/xlink" content-type="dwc:verbatimCoordinates" xlink:type="simple">15°40'24.7"N, 63°37'11"W</named-content>), on <italic><tp:taxon-name>Dictyota</tp:taxon-name></italic> spp., 10 m depth.</p></tp:treatment-sec><tp:treatment-sec sec-type="Etymology"><title>Etymology.</title><p><italic>venezolanicola</italic> latinization of <italic>venezolana</italic>, inhabitant of Venezuela.</p></tp:treatment-sec><tp:treatment-sec sec-type="Remarks"><title>Remarks.</title><p>Due to the presence of the preumbilical cord, <italic><tp:taxon-name>Rissoella venezolanicola</tp:taxon-name></italic> sp. n., is comparable to <italic><tp:taxon-name>Rissoella zaidae</tp:taxon-name></italic>, <italic><tp:taxon-name>Rissoella florae</tp:taxon-name></italic>, <italic><tp:taxon-name>Rissoella elsae</tp:taxon-name></italic>, <italic><tp:taxon-name>Rissoella taniae</tp:taxon-name></italic> (Ortea and Espinosa 2004) (listed above) and <italic><tp:taxon-name>Rissoella morrocoyensis</tp:taxon-name></italic> sp. n. But it is different because in none of them the preumbilical cord delimits and closes the umbilicus, neither the hypobranchial gland<!--PageBreak--> has a yellow quaver-shaped design. Additionally, <italic><tp:taxon-name>Rissoella venezolanicola</tp:taxon-name></italic> sp. n. differs from all these species by:</p><p>– <italic><tp:taxon-name>Rissoella zaidae</tp:taxon-name></italic>: (shell length/width ratio = 1.63, spiral angle = 50°, umbilical angle = 30°) the whorls of the spire are more angled and tilted, the umbilicus is in the middle of the last whorl, the head, oral lobes, cephalic tentacles and the visceral mass in the first whorls are lilac and the hypobranchial gland is kidney-<!--PageBreak--><!--PageBreak--><!--PageBreak--><!--PageBreak-->shaped, pale violet with lilac blotches and bounded by a yellow ribbon with transverse bands.</p><p>– <italic><tp:taxon-name>Rissoella florae</tp:taxon-name></italic>: (shell length/width ratio = 1.35, umbilical angle = 18°) the head and oral lobes are black, the cephalic tentacles are different in colour than the oral lobes, the eyes are located in lighter areas of orange hue, the visceral mass in the first whorls is brown or orange and the hypobranchial gland is lemon-yellow without any design on it.</p><p>– <italic><tp:taxon-name>Rissoella elsae</tp:taxon-name></italic>: (shell length/width ratio = 1.69, spiral angle = 45°) the shell is more conical, the preumbilical cord is higher than the columellar wall, the head, oral lobes and cephalic tentacles are lilac, the mantle is green and hides the eyes, and the hypobranchial gland has large patches of dark green and is enclosed by a white ribbon with transverse bands.</p><p>– <italic><tp:taxon-name>Rissoella taniae</tp:taxon-name></italic>: (shell length/width ratio = 1.4, spiral angle = 65°, umbilical angle = 43°) the shell is spherical with slightly globose whorls, the umbilicus is very open, the head, oral lobes, cephalic tentacles and visceral mass in the first whorls are dark green, there are no eyes apparently and the hypobranchial gland is white with green spots.</p><p>– <italic><tp:taxon-name>Rissoella morrocoyensis</tp:taxon-name></italic> sp. n.: (shell length/width ratio = 1.32) the umbilicus is deeper and more closed by the expansion of the columellar edge and the head, oral lobes and cephalic tentacles are black.</p><p>Two species from Africa have a design on the hypobranchial gland similar to <italic><tp:taxon-name>Rissoella venezolanicola</tp:taxon-name></italic> sp. n.: <italic><tp:taxon-name>Rissoella luteonigra</tp:taxon-name></italic> Rolán &amp; Rubio, 2001 and <italic><tp:taxon-name>Rissoella trigoi</tp:taxon-name></italic> Rolán &amp; Hernández, 2004. <italic><tp:taxon-name>Rissoella venezolanicola</tp:taxon-name></italic> sp. n. differs from these species in:</p><p>– <italic><tp:taxon-name>Rissoella luteonigra</tp:taxon-name></italic>;is bigger (1.8 mm), with a narrower and longer shell, lacking preumbilical cord. Animals are black homogeneous (<xref ref-type="bibr" rid="B20">Rolán and Rubio 2001</xref>).</p><p>– <italic><tp:taxon-name>Rissoella trigoi</tp:taxon-name></italic>; has a rough protoconch with cavities in the suture, the preumbilical cord parallel to the expansion of the columellar edge until it converges (divergent in <italic><tp:taxon-name>Rissoella venezolanicola</tp:taxon-name></italic> sp. n.) and the animals are black with a white drawing in the hypobranchial gland (<xref ref-type="bibr" rid="B19">Rolán and Hernández 2004</xref>), very simple and very different.</p></tp:treatment-sec><tp:treatment-sec><!--Section generated to contain objects referenced in tp:taxon-treatment.--><fig id="F1" position="float" orientation="portrait"><label>Figures 1–8.</label><caption><p><italic><tp:taxon-name>Rissoella morrocoyensis</tp:taxon-name></italic> sp. n. <bold>1–5</bold>: on a leaf of <italic><tp:taxon-name>Thalassia testudinum</tp:taxon-name></italic> (<bold>1–2</bold>), ventral view (<bold>3</bold>), lateral view (<bold>4</bold>), dorsal view (<bold>5</bold>). <italic><tp:taxon-name>Rissoella venezolanicola</tp:taxon-name></italic> sp. n. <bold>6–8</bold>: lateral view (<bold>6</bold>), ventral view (<bold>7</bold>), dorsal view (<bold>8</bold>).</p></caption><graphic xmlns:xlink="http://www.w3.org/1999/xlink" xlink:href="ZooKeys-115-001-g001.jpg" position="float" orientation="portrait" xlink:type="simple"/></fig><fig id="F2" position="float" orientation="portrait"><label>Figures 9–12.</label><caption><p><italic><tp:taxon-name>Rissoella morrocoyensis</tp:taxon-name></italic> sp. n. <bold>9–10</bold>: view of the aperture and the umbilicus (<bold>9</bold>) detail of the umbilicus (<bold>10</bold>). <italic><tp:taxon-name>Rissoella venezolanicola</tp:taxon-name></italic> sp. n. <bold>11–12</bold>: view of the aperture and the umbilicus (<bold>11</bold>), detail of the umbilicus <bold>12</bold>.</p></caption><graphic xmlns:xlink="http://www.w3.org/1999/xlink" xlink:href="ZooKeys-115-001-g002.jpg" position="float" orientation="portrait" xlink:type="simple"/></fig><fig id="F3" position="float" orientation="portrait"><label>Figures 13–17.</label><caption><p><italic><tp:taxon-name>Rissoella morrocoyensis</tp:taxon-name></italic> sp. n.: shell (<bold>13</bold>), protoconch (<bold>14</bold>), detail of the umbilicus (<bold>15</bold>), odontophoral cartilages (<bold>16</bold>), radular teeth (<bold>17</bold>).</p></caption><graphic xmlns:xlink="http://www.w3.org/1999/xlink" xlink:href="ZooKeys-115-001-g003.jpg" position="float" orientation="portrait" xlink:type="simple"/></fig><table-wrap id="T1" position="float" orientation="portrait"><label>Table 1.</label><caption><p>Valid species of the genus <italic><tp:taxon-name>Rissoella</tp:taxon-name></italic> Gray, 1847 in the Caribbean.</p></caption><table><tbody><tr><td rowspan="1" colspan="1">Species</td><td rowspan="1" colspan="1">Type locality</td></tr><tr><td rowspan="1" colspan="1"><italic><tp:taxon-name>Rissoella caribaea</tp:taxon-name></italic> Rehder, 1943</td><td rowspan="1" colspan="1">USA</td></tr><tr><td rowspan="1" colspan="1"><italic><tp:taxon-name>Rissoella galba</tp:taxon-name></italic> Robertson, 1961</td><td rowspan="1" colspan="1">Bahamas</td></tr><tr><td rowspan="1" colspan="1"><italic><tp:taxon-name>Rissoella gandocaensis</tp:taxon-name></italic> Ortea &amp; Espinosa, 2001</td><td rowspan="1" colspan="1">Costa Rica</td></tr><tr><td rowspan="1" colspan="1"><italic><tp:taxon-name>Rissoella ameliae</tp:taxon-name></italic> Ortea &amp; Espinosa, 2004</td><td rowspan="1" colspan="1">Cuba</td></tr><tr><td rowspan="1" colspan="1"><italic><tp:taxon-name>Rissoella belkisae</tp:taxon-name></italic> Ortea &amp; Espinosa, 2004</td><td rowspan="1" colspan="1">Cuba</td></tr><tr><td rowspan="1" colspan="1"><italic><tp:taxon-name>Rissoella dianae</tp:taxon-name></italic> Ortea &amp; Espinosa, 2004</td><td rowspan="1" colspan="1">Cuba</td></tr><tr><td rowspan="1" colspan="1"><italic><tp:taxon-name>Rissoella zaidae</tp:taxon-name></italic> Ortea &amp; Espinosa, 2004</td><td rowspan="1" colspan="1">Cuba</td></tr><tr><td rowspan="1" colspan="1"><italic><tp:taxon-name>Rissoella florae</tp:taxon-name></italic> Ortea &amp; Espinosa, 2004</td><td rowspan="1" colspan="1">Cuba</td></tr><tr><td rowspan="1" colspan="1"><italic><tp:taxon-name>Rissoella elsae</tp:taxon-name></italic> Ortea &amp; Espinosa, 2004</td><td rowspan="1" colspan="1">Cuba</td></tr><tr><td rowspan="1" colspan="1"><italic><tp:taxon-name>Rissoella taniae</tp:taxon-name></italic> Ortea &amp; Espinosa, 2004</td><td rowspan="1" colspan="1">Cuba</td></tr><tr><td rowspan="1" colspan="1"><italic><tp:taxon-name>Rissoella aliciae</tp:taxon-name></italic> Espinosa &amp; Ortea, 2009</td><td rowspan="1" colspan="1">Cuba</td></tr><tr><td rowspan="1" colspan="1"><italic><tp:taxon-name>Rissoella morrocoyensis</tp:taxon-name></italic> sp. n.</td><td rowspan="1" colspan="1">Venezuela</td></tr><tr><td rowspan="1" colspan="1"><italic><tp:taxon-name>Rissoella venezolanicola</tp:taxon-name></italic> sp. n.</td><td rowspan="1" colspan="1">Venezuela</td></tr></tbody></table></table-wrap></tp:treatment-sec><ref-list><ref id="B18"><mixed-citation xmlns:xlink="http://www.w3.org/1999/xlink" xlink:type="simple"><person-group><name name-style="western"><surname>Robertson</surname><given-names>R</given-names></name></person-group> (<year>1961</year>)<article-title> A second Western Atlantic <italic>Rissoella</italic> and a list of the species in the Rissoellidae.</article-title><source>The Nautilus</source><volume>74</volume>:<fpage>131</fpage>-<lpage>136</lpage>.</mixed-citation></ref><ref id="B24"><mixed-citation xmlns:xlink="http://www.w3.org/1999/xlink" xlink:type="simple"><person-group><name name-style="western"><surname>Wise</surname><given-names>JB</given-names></name></person-group> (<year>1998</year>)<article-title> Morphology and systematic position of <italic>Rissoella caribaea</italic> Rehder, 1943 (Gastropoda: Heterobranchia: Rissoellidae).</article-title><source>The Nautilus</source><volume>111</volume> (<issue>1</issue>):<fpage>13</fpage>-<lpage>21</lpage>.</mixed-citation></ref><ref id="B11"><mixed-citation xmlns:xlink="http://www.w3.org/1999/xlink" xlink:type="simple"><person-group><name name-style="western"><surname>Ortea</surname><given-names>J</given-names></name><name name-style="western"><surname>Espinosa</surname><given-names>J</given-names></name></person-group> (<year>2001</year>)<article-title> Descripción de una nueva especie del género <italic>Risoella</italic> Gray, 1847</article-title>. In:<person-group><name name-style="western"><surname>Ortea</surname><given-names>J</given-names></name><name name-style="western"><surname>Ortea</surname><given-names>J</given-names></name></person-group> (<role>Eds</role>) <source>Moluscos del mar Caribe de Costa Rica. Avicennia supplement 4</source>, <lpage>36</lpage>.</mixed-citation></ref><ref id="B12"><mixed-citation xmlns:xlink="http://www.w3.org/1999/xlink" xlink:type="simple"><person-group><name name-style="western"><surname>Ortea</surname><given-names>J</given-names></name><name name-style="western"><surname>Espinosa</surname><given-names>J</given-names></name></person-group> (<year>2004</year>)<article-title> Una combinación de ciencia, arte y naturaleza: especies nuevas del género <italic>Rissoella</italic> J. E. Gray, 1847 (Gastropoda, Heterobranchia) descritas en homenaje a las artistas de la plástica cubana.</article-title><source>Avicennia</source><volume>17</volume>:<fpage>77</fpage>-<lpage>94</lpage>.</mixed-citation></ref><ref id="B3"><mixed-citation xmlns:xlink="http://www.w3.org/1999/xlink" xlink:type="simple"><person-group><name name-style="western"><surname>Espinosa</surname><given-names>J</given-names></name><name name-style="western"><surname>Ortea</surname><given-names>J</given-names></name></person-group> (<year>2009</year>)<article-title> Nueva especie de <italic>Rissoella</italic> J.E. Gray, 1847 (Gastropoda: Heterobranchia) de la Península de Guanahacabibes, Pinar del Río, Cuba</article-title>. <source>Revista de la Academia Canaria de Ciencias</source><volume>XX</volume>(<issue>4</issue>): <fpage>15</fpage>–<lpage>17</lpage>.</mixed-citation></ref><ref id="B20"><mixed-citation xmlns:xlink="http://www.w3.org/1999/xlink" xlink:type="simple"><person-group><name name-style="western"><surname>Rolán</surname><given-names>E</given-names></name><name name-style="western"><surname>Rubio</surname><given-names>F</given-names></name></person-group> (<year>2001</year>)<article-title> New species of the genera <italic>Elachisina</italic> and <italic>Rissoella</italic> (Mollusca, Gastropoda) from the Cape Verde Archipelago.</article-title><source>Novapex</source><volume>2</volume> (<issue>4</issue>):<fpage>133</fpage>-<lpage>136</lpage>.</mixed-citation></ref><ref id="B19"><mixed-citation xmlns:xlink="http://www.w3.org/1999/xlink" xlink:type="simple"><person-group><name name-style="western"><surname>Rolán</surname><given-names>E</given-names></name><name name-style="western"><surname>Hernández</surname><given-names>JM</given-names></name></person-group> (<year>2004</year>)<article-title> Dos nuevas especies de <italic>Rissoella</italic> (Mollusca: Rissoellidae) de las islas Canarias y Senegal</article-title>. <source>Revista de la Academia Canaria de Ciencias</source><volume>XV</volume> (<issue>3–4</issue>): <fpage>229</fpage>–<lpage>235</lpage>.</mixed-citation></ref></ref-list></tp:taxon-treatment>
